# Supplementary material for: Polyglutamine-Rich Suppressors of Huntingtin Toxicity Act Upstream of Hsp70 and Sti1 in Spatial Quality Control of Amyloid-Like Proteins
Source: PLoS One. 2014 May 14;9(5):e95914. doi: 10.1371/journal.pone.0095914 (PMC4020751; doi:10.1371/journal.pone.0095914)
Supplement: Table S1 — Yeast strains used in study. (XLSX) [file pone.0095914.s004.xlsx]

## Sheet: Sheet1
Supplemental Table 1. Yeast Strains
Strain	Genotype	Source
W303, MATa	leu2-3,112; trp1-1; can1-100; ura3-1; ade2-1; his3-11,15	Open Biosystems
Htt25Q, MATa	leu2-3,112; trp1-1; can1-100; ura3-1; ade2-1; his3-11,15; LEU2::Htt25Q	Wolfe et al.
Htt103Q, MATa	leu2-3,112; trp1-1; can1-100; ura3-1; ade2-1; his3-11,15; LEU2::Htt103Q	Wolfe et al.
Htt103Q-NLS, MATa	leu2-3,112; trp1-1; can1-100; ura3-1; ade2-1; his3-11,15; LEU2::Htt103Q-NLS	Wolfe et al.
Htt25Q Dsti1, MATa	leu2-3,112; trp1-1; can1-100; ura3-1; ade2-1; his3-11,15; sti1D::KanMX4; LEU2::Htt25Q	Wolfe et al.
Htt103Q Dsti1, MATa	leu2-3,112; trp1-1; can1-100; ura3-1; ade2-1; his3-11,15; sti1D::KanMX4; LEU2::Htt103Q	Wolfe et al.
R1158 MAT a	his3-1; leu2-0; met15-0; URA3::CMV-tTA	Thermo Scientific
Nab3 TetR	his3-1; leu2-0; met15-0; URA3::CMV-tTA; pNAB3::kanR-tet07-TATA	Thermo Scientific
