# Supplementary material for: Polyglutamine-Rich Suppressors of Huntingtin Toxicity Act Upstream of Hsp70 and Sti1 in Spatial Quality Control of Amyloid-Like Proteins
Source: PLoS One. 2014 May 14;9(5):e95914. doi: 10.1371/journal.pone.0095914 (PMC4020751; doi:10.1371/journal.pone.0095914)
Supplement: Table S2 — Plasmids used in study. (XLSX) [file pone.0095914.s005.xlsx]

## Sheet: Sheet1
Supplemental Table 2. Plasmids
Plasmid	Source
pRS305-GAL1-FLAG-Htt25Q-GFP	MBoC
pRS305-GAL1-FLAG-Htt103Q-GFP	MBoC
pRS315-CUP1-Rnq1-GFP	Douglas et al, 2008
pRS423-GAL1-Rnq1	This study
pRS426-Pop2	This study
pRS426-Pop2-mRFP	This study
pRS426-Pop2(1-147)-mRFP	This study
pRS426-Pop2(1-159)-mRFP	This study
pRS426-Pop2(148-443)-mRFP	This study
pRS426-Pop2(160-443)-mRFP	This study
pRS426-Nab3	This study
pRS426-Nab3(1-567)	This study
pRS426-Nab3(E397A)	This study
pRS426-Nab3(E399A)	This study
pRS426-CUP1-Nab3-mRFP	This study
pRS426-Cbk1	This study
pRS426-CUP1-Cbk1-mRFP	This study
pRS426-CUP1-Cbk1(1-326)-mRFP	This study
pRS426-CUP1-Cbk1(327-756)-mRFP	This study
pRS426-CUP1-Cbk1(D475)-mRFP	This study
yEPlac-Sti1	Wolfe et al.
