# Supplementary material for: Polyglutamine-Rich Suppressors of Huntingtin Toxicity Act Upstream of Hsp70 and Sti1 in Spatial Quality Control of Amyloid-Like Proteins
Source: PLoS One. 2014 May 14;9(5):e95914. doi: 10.1371/journal.pone.0095914 (PMC4020751; doi:10.1371/journal.pone.0095914)
Supplement: Table S3 — Antibodies used in study. (XLSX) [file pone.0095914.s006.xlsx]

## Sheet: Sheet1
Supplemental Table 3. Antibodies
Antibody	Host	Source	Catalogue number
GFP	Mouse	Roche	11814460001
Flag	Mouse	Sigma	F3165
Pgk1	Mouse	Molecular Probes	A-6457
RFP	Rabbit	Rockland	600-401-379
Nab3	Rabbit	Maurice Swanson
Cbk1	Rabbit	Eric Weiss
Pop2	Rabbit	Clyde Denis
YFP	Rabbit	Con Beckers
anti-mouse HRP	Goat	Thermo	31436
anti-rabbit HRP	Goat	Thermo	31461
